# Supplementary material for: Data on the physical and mechanical properties of soilcrete materials modified with metakaolin
Source: Data Brief. 2017 Jun 10;13:487–97. doi: 10.1016/j.dib.2017.06.014 (PMC5491398; doi:10.1016/j.dib.2017.06.014)
Supplement: Supplementary file 2 — Supplementary material [file mmc2.xlsx]

## Sheet: Clay-based soilcrete synthesis
Table 1. Synthesis and experimental design of clay-based soilcrete material
Sample	CEM Ι 42.5 N	Μetakaolin	Clay ground soil	W/B	Superplasticizer (SP)
	(PC)	(MK)	(CGS)		(% w/w of the cementitious materials)
	(% w/w in the dry mix)	(% w/w in the dry mix)	(% w/w in the dry mix)
PC-50L	50	-	50	0.48	2.0
PC-30L	30	-	70	0.48	2.0
PMC10-50L	45	5	50	0.48	2.0
PMC10-30L	27	3	70	0.48	2.0
PMC20-50L	40	10	50	0.48	2.0
PMC20-30L	24	6	70	0.48	2.0
PC-50H	50	-	50	1.2	-
PC-30H	30	-	70	1.2	-
PMC10-50H	45	5	50	1.2	-
PMC10-30H	27	3	70	1.2	-
PMC20-50H	40	10	50	1.2	-
PMC20-30H	24	6	70	1.2	-

## Sheet: Sand-based soilcrete synthesis
Table 2. Synthesis and experimental design of sand-based soilcrete material
Sample	CEM Ι 42.5 N	Μetakaolin	Crushed Quarry Limestone Sand	W/B	Superplasticizer (SP)
	(PC)	(MK)	(CQLS)		(% w/w of the cementitious materials)
	(% w/w in the dry mix)	(% w/w in the dry mix)	(% w/w in the dry mix)
PCSA–50L	50	–	50	0.4	2.0
PCSA–30L	30	–	70	0.4	2.0
PMCSA10–50L	45	5	50	0.4	2.0
PMCSA10–30L	27	3	70	0.4	2.0
PMCSA20–50L	40	10	50	0.4	2.0
PMCSA20–30L	24	6	70	0.4	2.0
PCSA–50M	50	–	50	0.7	–
PCSA–30M	30	–	70	0.7	–
PMCSA10–50M	45	5	50	0.7	–
PMCSA10–30M	27	3	70	0.7	–
PMCSA20–50M	40	10	50	0.7	–
PMCSA20–30M	24	6	70	0.7	–
PCSA–50H	50	–	50	1.0	–
PCSA–30H	30	–	70	1.0	–
PMCSA10–50H	45	5	50	1.0	–
PMCSA10–30H	27	3	70	1.0	–
PMCSA20–50H	40	10	50	1.0	–
PMCSA20–30H	24	6	70	1.0	–

## Sheet: Clay-based soilcrete properties
	Table 3. Physical and mechanical measured characteristics of clay-based soilcrete material samples
Sample Codification	Soil Type	Specimen No.	W/B ratio	MK (% w/w in the dry mix)	B (% w/w in the dry mix)	SP (% w/w of the cementitious materials)	Shrinkage (%)	Density (kg/m3)	Ultrasonic Velocity (m/s)	Compressive Strength (MPa)	Modulus of Elasticity (GPa)	Strain at maximum stress
PC-50L	Natural Clay	1	0.48	0	50	2	7.5	2089.2	2059.03	39.31	5.979	0.00695222
		2	0.48	0	50	2	3.5	2142.5	2002.68	37.08	5.579	0.00751251
		3	0.48	0	50	2	5.5	2102.9	2025.74	37.76	5.379	0.00827908
		4	0.48	0	50	2	4	2074	1986.76	32.06	5.082	0.00612117
		5	0.48	0	50	2	5	2161.6	1998.67	32.84	5.744	0.006728
PC-30L	Natural Clay	1	0.48	0	30	2	7.5	2082.29	1974.99	44.6115	6.458	0.00567568
		2	0.48	0	30	2	4	2046.18	1921.89	33.6306	6.054	0.00791667
		3	0.48	0	30	2	3.5	2139.86	1940.52	41.1	6.25	0.0076523
		4	0.48	0	30	2	9	2041.02	2035.28	51.0701	6.641	0.008077
		5	0.48	0	30	2	4.5	2143.6	1954.42	47.172	6.391	0.00743455
PMC10-50L	Natural Clay	1	0.48	5	50	2	7.5	2078.15	3585.39	54.6497	7.067	0.00766
		2	0.48	5	50	2	8	2040.99	3747.67	53.2484	7.066	0.0044797
		3	0.48	5	50	2	5	2078.44	3668.07	57.5541	7.762	0.00785
		4	0.48	5	50	2	6	2024.66	3698.45	45.9618	7.31	0.0066
PMC10-30L	Natural Clay	1	0.48	3	30	2	5	1944.35	3475.65	40.5096	6.12	0.0064586
		2	0.48	3	30	2	5.5	2004.52	3600.14	58.9427	6.827	0.00884138
		3	0.48	3	30	2	5	2091.85	3553.8	46.2038	6.649	0.007808
		4	0.48	3	30	2	7	1962.88	3579.3	38.5605	5.397	0.007758
		5	0.48	3	30	2	4.5	2004.87	3647.41	34.9045	5.833	0.0059459
PC-50H	Natural Clay	1	1.2	0	50	0	19	1706.38	2781.92	15.414	2.716	0.008842
		2	1.2	0	50	0	16.5	1682.75	2739.2	18.586	2.737	0.009601
		3	1.2	0	50	0	15	1668.04	2788.42	15.0701	2.845	0.00724588
		4	1.2	0	50	0	18	1637.41	1654.72	15.0701	3.003	0.0087
		5	1.2	0	50	0	19	1701.66	1692.05	21.1592	2.733	0.0086447
PC-30H	Natural Clay	1	1.2	0	30	0	17.5	1752.56	1679.75	24.535	3.259	0.00918227
		2	1.2	0	30	0	16.5	1733.09	1635.78	23.0064	3.131	0.00892216
		3	1.2	0	30	0	16.5	1762.08	1637.57	21.6051	2.701	0.00982
		4	1.2	0	30	0	16.5	1719.36	1640.24	22.9172	2.851	0.0091018
		5	1.2	0	30	0	15.5	1729.17	1648.36	22.5605	3.075	0.00840237
PMC10-50H	Natural Clay	1	1.2	5	50	0	7.5	1528.66	2560.55	16.8153	2.751	0.0072
		2	1.2	5	50	0	11	1614.54	2709.29	18.01	2.98	0.0072
		3	1.2	5	50	0	8.5	1683.2	2716.51	19.0828	3.355	0.00732
		4	1.2	5	50	0	9	1640.65	2688.33	22.5478	3.47	0.007589
PMC10-30H	Natural Clay	1	1.2	3	30	0	10	1685.77	2787.84	15.414	2.775	0.00695
		2	1.2	3	30	0	10	1702.76	2776.38	18.586	3.379	0.006895
		3	1.2	3	30	0	7.5	1662.25	2808.73	15.0701	1.995	0.007571
		4	1.2	3	30	0	7.5	1714.58	2740.77	15.0701	1.974	0.0076
		5	1.2	3	30	0	7.5	1603.03	2769.47	21.1592	3.161	0.006604

## Sheet: Sand-based soilcrete properties
	Table 4. Physical and mechanical measured characteristics of sand-based soilcrete material samples
Sample Codification	Soil Type	Specimen No.	W/B ratio	MK (% w/w in the dry mix)	B (% w/w in the dry mix)	SP (% w/w of the cementitious materials)	Shrinkage (%)	Density (kg/m3)	Ultrasonic Velocity (m/s)	Compressive Strength (MPa)	Modulus of Elasticity (GPa)	Strain at maximum stress
PCSA-50L	Limestone Sand	1	0.4	0	50	2	1	2111.88	4070	55.348	27.442	0.0029
		2	0.4	0	50	2	1	2100.82	4016.67	62.2535	24.325	0.0044
		3	0.4	0	50	2	1	2130.22	4053.33	41.042	24.875	0.00074
		4	0.4	0	50	2	0.5	2146.4	4100	58.001	27.754	0.003
		5	0.4	0	50	2	0.5	2125.6	4076.67	50.347	27.249	0.0011
		6	0.4	0	50	2	1.5	2123.57	4040	46.475	26.476	0.0046
		7	0.4	0	50	2	1	2121.86	4090	61.49	28.976	0.0028
		8	0.4	0	50	2	1	2100.82	4016.67	62.2535	24.325	0.0044
PCSA-30L	Limestone Sand	1	0.4	0	30	2	3.5	2161.38	4006.67	62.345	25.69	0.0034
		2	0.4	0	30	2	3	2161.34	4080	66.721	25.765	0.0044
		3	0.4	0	30	2	3.25	2186.18	4040	57.166	29.371	0.0026
		4	0.4	0	30	2	3	2173.16	4100	60.787	25.679	0.0029
		5	0.4	0	30	2	3	2176.77	4000	50.359	25.65	0.0032
		6	0.4	0	30	2	2.5	2154.5	4070	64.637	27.577	0.0035
		7	0.4	0	30	2	3.25	2186.18	4040	57.166	29.371	0.0026
		8	0.4	0	30	2	2.5	2161.69	4063.33	50.663	28.145	0.002
PMCSA10-50L	Limestone Sand	1	0.4	5	50	2	1	2077.78	3913.33	49.36	24.745	0.0013
		2	0.4	5	50	2	0.25	2070.13	3931.67	48.2995	24.16	0.00315
		3	0.4	5	50	2	1	2074.57	3916.67	48.863	28.668	0.0021
		4	0.4	5	50	2	1	2059.13	3980	49.009	26.747	0.0019
		5	0.4	5	50	2	0	2076.43	3840	41.862	23.543	0.0027
		6	0.4	5	50	2	0	2075.8	3900	39.874	28.434	0.0021
		7	0.4	5	50	2	0.25	2070.13	3931.67	48.2995	24.16	0.00315
		8	0.4	5	50	2	2.5	2097.99	3810	59.815	26.746	0.0026
PMCSA10-30L	Limestone Sand	1	0.4	3	30	2	0.5	2128.8	4090	62.008	28.182	0.0028
		2	0.4	3	30	2	1	2129.56	4053.33	59.442	28.644	0.00275
		3	0.4	3	30	2	1	2129.56	4053.33	59.442	28.644	0.00275
		4	0.4	3	30	2	1	2137.3	4070	58.031	28.36	0.0024
		5	0.4	3	30	2	1.5	2143.94	4003.33	60.872	29.4776	0.0029
		6	0.4	3	30	2	2.5	2132.61	3966.67	46.256	28.36	0.0018
		7	0.4	3	30	2	1	2133.44	4023.33	63.048	29.6249	0.0027
		8	0.4	3	30	2	1.5	2144.59	3986.67	51.669	26.791	0.002
PMCSA20-50L	Limestone Sand	1	0.4	10	50	2	1.5	2099.32	3926.67	76.898	26.513	0.0033
		2	0.4	10	50	2	1.25	2115.6	3831.67	56.0325	23.159	0.0028
		3	0.4	10	50	2	1.5	2114.2	3763.33	68.206	24.276	0.0036
		4	0.4	10	50	2	0.5	2101.27	3810	72.484	25.168	0.0032
		5	0.4	10	50	2	2	2138.31	3873.33	68.86	26.876	0.0031
		6	0.4	10	50	2	1.25	2115.6	3831.67	56.0325	23.159	0.0028
		7	0.4	10	50	2	1.5	2117.11	3746.67	71.256	23.733	0.0034
		8	0.4	10	50	2	1	2131.83	3756.67	71.574	27.914	0.0034
PMCSA20-30L	Limestone Sand	1	0.4	6	30	2	1.75	2102.55	3886.67	64.645	25.695	0.0033
		2	0.4	6	30	2	2.5	2093.42	3820	72.678	26.582	0.0035
		3	0.4	6	30	2	1	2101.27	3906.67	74.339	26.781	0.0036
		4	0.4	6	30	2	1	2095.16	3880	67.924	25.12	0.0062
		5	0.4	6	30	2	3	2099.61	3903.33	75.772	25.578	0.0039
		6	0.4	6	30	2	0.5	2102.55	3863.33	70.937	26.992	0.0035
		7	0.4	6	30	2	1.75	2102.55	3886.67	64.645	25.695	0.0033
		8	0.4	6	30	2	2	2120.11	3890	60.811	26.798	0.0026
PCSA-50M	Limestone Sand	1	0.7	0	50	0	10	1995.4	3523.33	27.871	15.884	0.0026
		2	0.7	0	50	0	11	1909.4	3353.33	22.533	12.785	0.004
		3	0.7	0	50	0	10	1912.24	3333.33	25.162	16.654	0.0019
		4	0.7	0	50	0	10	1934.9	3381.67	26.6755	14.166	0.003625
		5	0.7	0	50	0	9.5	1916.81	3356.67	25.181	13.71	0.0023
		6	0.7	0	50	0	13	1940.84	3376.67	28.753	15.392	0.0028
		7	0.7	0	50	0	10	1934.9	3381.67	26.6755	14.166	0.003625
PCSA-30M	Limestone Sand	1	0.7	0	30	0	8	1976.95	3486.67	26.715	17.402	0.0023
		2	0.7	0	30	0	8	2036.14	3670	28.63	20.87	0.0028
		3	0.7	0	30	0	8	1979.71	3536.67	23.533	21.957	0.0017
		4	0.7	0	30	0	8.5	1917.09	3343.33	26.071	14.697	0.0028
		5	0.7	0	30	0	8.5	1997.15	3516.67	28.825	16.694	0.0025
		6	0.7	0	30	0	8	1950.29	3486.67	26.442	15.622	0.0024
		7	0.7	0	30	0	8.5	1968.95	3436.67	28.059	18.379	0.0023
		8	0.7	0	30	0	8.5	1980.09	3413.33	33.316	15.28	0.0037
PMCSA10-50M	Limestone Sand	1	0.7	5	50	0	3	1893.43	3303.33	35.598	15.233	0.0036
		2	0.7	5	50	0	4.5	1890.82	3406.67	31.476	13.865	0.003
		3	0.7	5	50	0	4.5	1922.83	3303.33	31.614	14.062	0.0029
		4	0.7	5	50	0	2.25	1880.7	3333.33	32.5865	13.197	0.0037
		5	0.7	5	50	0	2	1876.71	3533.33	30.514	15.296	0.0027
		6	0.7	5	50	0	3	1878	3383.33	32.993	12.73	0.0036
		7	0.7	5	50	0	2.25	1880.7	3333.33	32.5865	13.197	0.0037
		8	0.7	5	50	0	2.5	1887.64	3373.33	32.714	13.913	0.0033
PMCSA10-30M	Limestone Sand	1	0.7	3	30	0	5	1965.81	3473.33	31.529	16.269	0.0027
		2	0.7	3	30	0	3	1910.83	3530	30.685	15.24	0.00265
		3	0.7	3	30	0	3.5	1940.53	3516.67	31.001	14.834	0.0038
		4	0.7	3	30	0	3	1917.07	3473.33	29.549	14.138	0.0025
		5	0.7	3	30	0	2.5	1938.59	3420	29.427	16.757	0.0026
		6	0.7	3	30	0	5	1939.66	3493.33	33.11	15.356	0.003
		7	0.7	3	30	0	2.5	1935.33	3500	30.442	15.064	0.0029
		8	0.7	3	30	0	2.5	1934.35	3446.67	35.505	14.515	0.0039
PMCSA20-50M	Limestone Sand	1	0.7	10	50	0	3	1848.45	3386.67	40.779	12.96	0.0037
		2	0.7	10	50	0	3	1842.54	3396.67	44.134	13.138	0.0041
		3	0.7	10	50	0	3	1856.98	3386.67	38.476	12.989	0.0035
		4	0.7	10	50	0	3	1855.01	3416.67	38.327	14.1785	0.00315
		5	0.7	10	50	0	3	1855.01	3416.67	38.327	14.179	0.00315
		6	0.7	10	50	0	3	1864.86	3386.67	38.276	13.626	0.0034
		7	0.7	10	50	0	3	1838.27	3373.33	39.71	13.64	0.0035
		8	0.7	10	50	0	2.5	1842.56	3426.67	41.752	14.144	0.0036
PMCSA20-30M	Limestone Sand	1	0.7	6	30	0	1.5	1907.92	3473.33	35.675	15.308	0.0028
		2	0.7	6	30	0	1	1903.43	3466.67	34.94	16.008	0.0026
		3	0.7	6	30	0	1.5	1923.76	3480	33.268	16.529	0.0024
		4	0.7	6	30	0	0.5	1876.58	3423.33	35.821	16.929	0.0027
		5	0.7	6	30	0	1	1883.48	3456.67	39.31	16.124	0.0031
		6	0.7	6	30	0	3	1911.48	3440	38.155	15.525	0.0029
		7	0.7	6	30	0	1	1917.58	3446.67	33.785	17.725	0.0034
		8	0.7	6	30	0	1.5	1894.66	3400	35.487	20.365	0.0025
PCSA-50H	Limestone Sand	1	1	0	50	0	17.5	1852.92	2996.67	12.214	11.08	0.0034
		2	1	0	50	0	21.5	1884.86	3076.67	15.411	12.005	0.0099
		3	1	0	50	0	21.5	1955.45	3216.67	17.386	15.598	0.0032
		4	1	0	50	0	24	1844.62	3086.67	16.392	10.943	0.0025
		5	1	0	50	0	26	1775.69	3026.67	15.047	12.352	0.0013
PCSA-30H	Limestone Sand	1	1	0	30	0	6	2029.07	3430	17.213	18.732	0.0019
		2	1	0	30	0	18	1934.52	3233.33	15.516	14.212	0.0021
		3	1	0	30	0	18	1929.86	3173.33	16.557	14.149	0.0019
		4	1	0	30	0	18	1873.16	3083.33	15.275	12.74	0.0017
PMCSA10-50H	Limestone Sand	1	1	5	50	0	13.5	1795.96	3163.33	17.318	15.575	0.001
		2	1	5	50	0	13.5	1815.47	3230	16.028	13.224	0.0017
		3	1	5	50	0	13.5	1696.92	3053.33	18.639	9.836	0.0028
		4	1	5	50	0	15.5	1754.8	3180	17.195	11.299	0.0018
		5	1	5	50	0	11	1729.41	3040	14.374	10.686	0.016
		6	1	5	50	0	11.5	1640.58	2933.33	14.67	10.341	0.0019
		7	1	5	50	0	13	1676.55	3010	14.74	11.803	0.0014
PMCSA10-30H	Limestone Sand	1	1	3	30	0	10.5	1806.21	3116.67	16.133	12.304	0.0018
		2	1	3	30	0	11.5	1902.19	3350	20.836	12.832	0.0025
		3	1	3	30	0	9	1768.74	3130	14.282	10.094	0.002
		4	1	3	30	0	10.5	1724.37	2993.33	14.158	10.735	0.0021
		5	1	3	30	0	9	1791.84	3180	14.417	10.125	0.0021
		6	1	3	30	0	9	1717.3	3006.67	15.596	11.474	0.0021
		7	1	3	30	0	10.5	1789.84	3063.33	15.744	11.834	0.0019
PMCSA20-50H	Limestone Sand	1	1	10	50	0	3.5	1652.42	2906.67	18.997	10.029	0.0031
		2	1	10	50	0	5.5	1662.12	2983.33	20.262	9.171	0.0035
		3	1	10	50	0	5	1652.03	2896.67	19.595	10.271	0.0033
		4	1	10	50	0	10	1703.82	3060	16.726	10.539	0.0024
		5	1	10	50	0	5.5	1616.62	2890	18.38	9.072	0.0033
		6	1	10	50	0	5.5	1720.08	3023.33	19.54	10.013	0.0031
		7	1	10	50	0	4	1635.15	2930	17.849	9.515	0.0031
		8	1	10	50	0	5	1634.6	2896.67	18.818	9.079	0.0033
PMCSA20-30H	Limestone Sand	1	1	6	30	0	4.5	1761.1	3070	16.67	12.034	0.0021
		2	1	6	30	0	7.5	1694.61	3003.33	20.243	8.509	0.0033
		3	1	6	30	0	7	1706.05	3013.33	17.892	9.197	0.0027
		4	1	6	30	0	5	1749.58	3086.67	14.855	9.972	0.0021
		5	1	6	30	0	5	1653.37	2926.67	18.157	9.338	0.003
		6	1	6	30	0	6.5	1705.78	3046.67	17.954	10.852	0.0029
		7	1	6	30	0	5	1679.52	2986.67	14.923	11.56	0.0023
		8	1	6	30	0	5	1666.78	2983.33	14.889	11.57	0.0011
